# Supplementary material for: Astrocytes refine cortical connectivity at dendritic spines
Source: eLife. 2014 Dec 17;3:e04047. doi: 10.7554/eLife.04047 (PMC4286724; doi:10.7554/eLife.04047)
Supplement: Source code 1. — Puncta Analyzer plugin for ImageJ. This plugin allows for the quantification of co-localized synaptic puncta from immuno-stained cells or tissue. The plugin separates the original image file into red and green channels, subtracts background (rolling ball radius = 50), and asks the user to threshold each channel individually in order to detect discrete puncta without introducing noise. The Puncta Analyzer plugin then uses an algorithm to detect the number of puncta that are in close alignment across the two channels, yielding quantified co-localized puncta. DOI: http://dx.doi.org/10.7554/eLife.04047.020 [file elife04047s001.zip]

Archive with 9 entries (8 files):
- PunctaAnalyzer/
- PunctaAnalyzer/MaskerIF.class
- PunctaAnalyzer/Puncta.class
- PunctaAnalyzer/Puncta_Analyzer$ChannelSummaryStatistics.class
- PunctaAnalyzer/Puncta_Analyzer$ScopeImageUtils.class
- PunctaAnalyzer/Puncta_Analyzer.class
- PunctaAnalyzer/PunctaMaskerFactory.class
- PunctaAnalyzer/ThresholdMasker.class
- PunctaAnalyzer/ThresholdPlot.class
